# Supplementary material for: Aggregation of Albumins under Reductive Radical Stress
Source: Int J Mol Sci. 2024 Aug 19;25(16):9009. doi: 10.3390/ijms25169009 (PMC11354859; doi:10.3390/ijms25169009)
Supplement: Supplementary file 1 [file ijms-25-09009-s001.zip]

Archive with 1 entries (1 files):
- ijms-3117235-supplementary.pdf
